# Supplementary material for: Sensing Bioavailable Water Content of Granulated Matrices: A Combined Experimental and Computational Study
Source: Biosensors (Basel). 2023 Jan 25;13(2):185. doi: 10.3390/bios13020185 (PMC9953787; doi:10.3390/bios13020185)
Supplement: Supplementary file 1 [file biosensors-13-00185-s001.zip]

Archive with 1 entries (1 files):
- biosensors-2097300-supplementary.pdf
